# Supplementary material for: Expanded Potential of the Polyamine Analogue SBP-101 (Diethyl Dihydroxyhomospermine) as a Modulator of Polyamine Metabolism and Cancer Therapeutic
Source: Int J Mol Sci. 2022 Jun 18;23(12):6798. doi: 10.3390/ijms23126798 (PMC9224330; doi:10.3390/ijms23126798)
Supplement: Supplementary file 1 [file ijms-23-06798-s001.zip]

Archive with 1 entries (1 files):
- ijms-1774591-supplementary.pdf
